# Supplementary material for: Isolation and characterization of novel microorganisms producing natural compounds of possible industrial interest: an integrated genomic and metabolomic approach
Source: Front Microbiol. 2026 Jul 8;17:1872113. doi: 10.3389/fmicb.2026.1872113 (PMC13388484; doi:10.3389/fmicb.2026.1872113)
Supplement: Supplementary file 6 [file Table_1.xlsx]

## Sheet: Table S1
Supplementary Table 1 – Pigmented microbial strains isolated from environmental and host-associated microbiomes collected from different natural ecosystems. Column one reports all environmental sources of collected samples; column two lists the isolates as identified by 16S rRNA gene or ITS gene Sanger sequencing (a progressive number is reported in brackets for multiple isolation of the same spe…
Source	Strains	Domain	Kingdom	Phylum	Class	Order	Family
Presena Glacier (high altitude alpine snow)	Pseudomonas sp.	Bacteria	Pseudomonadati	Pseudomonadota	Gammaproteobacteria	Pseudomonadales	Pseudomonadaceae
	Rhodosporidiobolus colostri	Eukaryota	Fungi	Basidiomycota	Microbotryomycetes	Sporidiobolales	Sporidiobolaceae
Volcanic marine sediment from Vulcano Island	Micrococcus yunnanensis	Bacteria	Bacillati	Actinomycetota	Actinomycetes	Micrococcales	Micrococcaceae
	Cytobacillus dafuensis	Bacteria	Bacillati	Bacillota	Bacilli	Bacillales	Bacillaceae
	Alkalihalobacillus algicola	Bacteria	Bacillati	Bacillota	Bacilli	Bacillales	Guptibacillaceae
	Niallia circulans	Bacteria	Bacillati	Bacillota	Bacilli	Bacillales	Bacillaceae
	Alkalihalophilus pseudofirmus	Bacteria	Bacillati	Bacillota	Bacilli	Bacillales	Bacillaceae
	Sporosarcina luteol	Bacteria	Bacillati	Bacillota	Bacilli	Bacillales	Caryophanaceae
	Brevibacillus halotolerans (strain 1)	Bacteria	Bacillati	Bacillota	Bacilli	Bacillales	Paenibacillaceae
	Neobacillus bataviensis	Bacteria	Bacillati	Bacillota	Bacilli	Bacillales	Bacillaceae
	Bacillus aerius	Bacteria	Bacillati	Bacillota	Bacilli	Bacillales	Bacillaceae
	Cytobacillus oceanisediminis	Bacteria	Bacillati	Bacillota	Bacilli	Bacillales	Bacillaceae
	Bacillus timonensis	Bacteria	Bacillati	Bacillota	Bacilli	Bacillales	Bacillaceae
	Rossellomorea aquimaris	Bacteria	Bacillati	Bacillota	Bacilli	Bacillales	Bacillaceae
	Brevibacillus halotolerans (strain 2)	Bacteria	Bacillati	Bacillota	Bacilli	Bacillales	Paenibacillaceae
	Aureobasidium namibiae	Eukaryota	Fungi	Ascomycota	Dothideomycetes	Dothideales	Saccotheciaceae
	Psychrobacter alimentarius	Bacteria	Pseudomonadati	Pseudomonadota	Gammaproteobacteria	Moraxellales	Moraxellaceae
Marine holobiont, coral-associated microorganisms (Caryophyllia inornata) - Panarea Island	Pseudoalteromonas lipolytica	Bacteria	Pseudomonadati	Pseudomonadota	Gammaproteobacteria	Alteromonadales	Pseudoalteromonadaceae
	Cobetia amphilecti	Bacteria	Pseudomonadati	Pseudomonadota	Gammaproteobacteria	Oceanospirillales	Halomonadaceae
	Metabacillus idriensis	Bacteria	Bacillati	Bacillota	Bacilli	Bacillales	Bacillaceae
	Planococcus glaciei (strain 1)	Bacteria	Bacillati	Bacillota	Bacilli	Bacillales	Caryophanaceae
	Cladosporium sp. (strain 1)	Eukaryota	Fungi	Ascomycota	Dothideomycetes	Cladosporiales	Cladosporiaceae
	Cladosporium sp. (strain 2)	Eukaryota	Fungi	Ascomycota	Dothideomycetes	Cladosporiales	Cladosporiaceae
	Planococcus glaciei (strain 2)	Bacteria	Bacillati	Bacillota	Bacilli	Bacillales	Caryophanaceae
	Cladosporium sp. (strain 3)	Eukaryota	Fungi	Ascomycota	Dothideomycetes	Cladosporiales	Cladosporiaceae
	Cladosporium sp. (strain 4)	Eukaryota	Fungi	Ascomycota	Dothideomycetes	Cladosporiales	Cladosporiaceae
	Cladosporium aggregatocicaticatum (strain 1)	Eukaryota	Fungi	Ascomycota	Dothideomycetes	Cladosporiales	Cladosporiaceae
	Cladosporium aggregatocicaticatum (strain 2)	Eukaryota	Fungi	Ascomycota	Dothideomycetes	Cladosporiales	Cladosporiaceae
	Cladosporium aggregatocicaticatum (strain 3)	Eukaryota	Fungi	Ascomycota	Dothideomycetes	Cladosporiales	Cladosporiaceae
	Alternaria sp.	Eukaryota	Fungi	Ascomycota	Dothideomycetes	Pleosporales	Pleosporaceae
Marine holobiont, coral-associated microorganisms (Balanophyllia europaea) - Panarea Island	Shewanella japonica (strain 1)	Bacteria	Pseudomonadati	Pseudomonadota	Gammaproteobacteria	Alteromonadales	Shewanellaceae
	Vreelandella piezotolerans	Bacteria	Pseudomonadati	Pseudomonadota	Gammaproteobacteria	Oceanospirillales	Halomonadaceae
	Vreelandella sulfidaeris	Bacteria	Pseudomonadati	Pseudomonadota	Gammaproteobacteria	Oceanospirillales	Halomonadaceae
	Qipengyuania flava (strain 1)	Bacteria	Pseudomonadati	Pseudomonadota	Alphaproteobacteria	Sphingomonadales	Erythrobacteraceae
	Qipengyuania qiaonensis (strain 1)	Bacteria	Pseudomonadati	Pseudomonadota	Alphaproteobacteria	Sphingomonadales	Erythrobacteraceae
	Qipengyuania qiaonensis (strain 2)	Bacteria	Pseudomonadati	Pseudomonadota	Alphaproteobacteria	Sphingomonadales	Erythrobacteraceae
	Bacillus weihaiensis (strain 1)	Bacteria	Bacillati	Bacillota	Bacilli	Bacillales	Bacillaceae
	Vreelandella aquamarina	Bacteria	Pseudomonadati	Pseudomonadota	Gammaproteobacteria	Oceanospirillales	Halomonadaceae
	Psychrobacter pacificensis	Bacteria	Pseudomonadati	Pseudomonadota	Gammaproteobacteria	Moraxellales	Moraxellaceae
	Bacillus weihaiensis (strain 2)	Bacteria	Bacillati	Bacillota	Bacilli	Bacillales	Bacillaceae
	Qipengyuania qiaonensis (strain 3)	Bacteria	Pseudomonadati	Pseudomonadota	Alphaproteobacteria	Sphingomonadales	Erythrobacteraceae
	Qipengyuania flava (strain 2)	Bacteria	Pseudomonadati	Pseudomonadota	Alphaproteobacteria	Sphingomonadales	Erythrobacteraceae
	Qipengyuania qiaonensis (strain 4)	Bacteria	Pseudomonadati	Pseudomonadota	Alphaproteobacteria	Sphingomonadales	Erythrobacteraceae
Marine holobiont, seagrass-associated microorganisms (Poseidonia oceanica) - Panarea Island	Paracoccus marcusii	Bacteria	Pseudomonadati	Pseudomonadota	Alphaproteobacteria	Rhodobacterales	Paracoccaceae
	Microbacterium paraoxydans	Bacteria	Bacillati	Actinomycetota	Actinomycetes	Micrococcales	Microbacteriaceae
	Kocuria palustris	Bacteria	Bacillati	Actinomycetota	Actinomycetes	Micrococcales	Micrococcaceae
	Aureimonas altamirensis	Bacteria	Pseudomonadati	Pseudomonadota	Alphaproteobacteria	Hyphomicrobiales	Aurantimonadaceae
	Myrmecridium normannianum	Eukaryota	Fungi	Ascomycota	Sordariomycetes	Myrmecridiales	Myrmecridiaceae
	Staphylococcus warneri	Bacteria	Bacillati	Bacillota	Bacilli	Bacillales	Staphylococcaceae
	Shewanella japonica (strain 2)	Bacteria	Pseudomonadati	Pseudomonadota	Gammaproteobacteria	Alteromonadales	Shewanellaceae
	Leohumicola minima	Eukaryota	Fungi	Ascomycota	Leotiomycetes	Leotiomycetes incertae sedis

## Sheet: Table 2S
Supplementary Table 2 – Biosynthetic potential of bioactive natural compounds production for the selected isolates and reference genome for each species. First-half of the table reports antiSMASH results for selected isolates, second-half of the table reports results for reference genomes. Columns 2-5 refer to the genomic region where the biosynthetic gene cluster (BGC) is found. Columns 6-9 repo…
Isolate organisms
Selected isolate	Region	Start position	End position	Total lenght (nt)	AntiSMASH class	Associated product	Score	Most similar cluster
Rhodosporidiobolus colostri	33.1	1	24.274	24274	Terpene	Ascofuranone	0.23	BGC0001924
	73.1	36.059	69.288	33230	NRPS-like	Myxochelin	0.09	BGC0002324
	229.1	1	18.145	18145	Terpene	carotenoid	0.32	BGC0000647
	234.1	1	20.121	20121	Terpene	/	/	/
	343.1	1	24.319	24319	NRPS-like	livipeptin	0.20	BGC0001168
Cytobacillus oceanisediminis	1.1	119.735	140.553	20819	Terpene	/	/	/
	2.1	127.642	168.727	41086	T3PKS	alkylresorcinol	0.34	BGC0000282
	5.1	46,557	75.614	29058	Lanthipeptide	SmbA	0.34	BGC0000552
	7.1	55.71	76.606	20897	Terpene	carotenoid	0.36	BGC0000647
	19.1	10.218	32.104	21887	Terpene	fumihopaside A	0.24	BGC0002173
Micrococcus yunnanensis	3.1	73.315	83.686	10372	Ectoine	Ectoine	0.31	BGC0002405
	4.1	49.547	69.879	20333	RRE-containing	tetrabromopyrrole	0.07	BGC0001464
	5.1	87,476	114.353	26878	betalactone	deoxyhangtaimycin	0.24	BGC0002657
	8.1	109.342	130.238	20897	terpene	carotenoid	0.35	BGC0000644
	12.1	643	34.65	34008	NAPAA	ε-Poly-L-lysine	0.38	BGC0002174
	15.1	1	21.566	21566	NI-siderophore	desferrioxamine	0.50	BGC0001478
Alkalihalobacillus algicola	1.1	151.05	171.886	20837	Terpene	Carotenoid	0.41	BGC0000645
	4.1	209.091	229.351	20261	RRE-containg	Exopolisaccaride	0.25	BGC0000742
	7.1	170.849	192.669	21821	Terpene	fumihopaside A	0.23	BGC0002173
	18.1	10.084	39.419	29336	Betalactone	fosfomycin	0.24	BGC0001859
	26.1	22,232	45.182	22951	Ni-siderophore	vibrioferrin	0.36	BGC0002527
	37.1	1	15.958	15958	T3PKS	alkylresorcinol	0.35	BGC0000282
Paracoccus marcusii	1.1	276.892	302.832	25941	Betalactone	corynecin	0.22	BGC0002284
	1.2	757.803	795.062	37260	ectoine	ectoine	0.91	BGC0000860
	2.1	144.827	167.002	22176	RiPP	aborycin	0.32	BGC0002285
	3.1	351.388	374.961	23574	terpene	carotenoid	0.88	BGC0000635
	3.2	392.446	431.934	39489	T3PKS	alkylresorcinol	0.34	BGC0000282
	7.1	48.874	70.115	21242	RRE-containing	Exopolisaccaride	0.20	BGC0000756
	7.2	140.77	151.615	10846	RiPP-like	pseudopyronine	0.12	BGC0001285
	7.3	151.631	228.287	76657	Hybrid NRPS-T1PKS	pyreudione	0.95	BGC0002075
	14.1	6,674	27.264	20591	Homoserine lactone	carnocyclin	0.18	BGC0000487
Planococcus glaciei (strain 1)	2.1	737,259	758.092	20834	Terpene	carotenoid	0.52	BGC0000645
	3.1	205,564	246.634	41071	T3PKS	alkylresorcinol	0.29	BGC0000282
	3.2	356.613	377.443	20831	Terpene	(2R,3S,4S)-5-fluoro-2,3,4-trihydroxypentanoic acid	0.33	BGC0001928
	5.1	200.728	221.585	20858	Terpene	carotenoid	0.33	BGC0000647
Cladosporium sp. (strain 1)	7.1	111.984	142.252	30269	NRPS-like	livipeptin	0.20	BGC0001168
	8.1	96.026	139.532	43507	NRPS-like	choline	0.26	BGC0002276
	9.1	1	26.323	26323	T1PKS	Betaenone	0.21	BGC0001264
	9.2	43.504	106.72	63217	NRP-metallophore	epichloenin	0.61	BGC0001250
	15.1	1	100.734	100734	NRPS	Cyclic tetrapeptide	0.29	BGC0000357
	18.1	18.28	63.541	45262	NRPS-like	asperipin 2a	0.16	BGC0001306
	22.1	53,742	87.417	33676	NAPAA	betaestacin	0.36	BGC0001528
	24.1	945	46.551	45607	NRPS	ferrichrome	0.42	BGC0000900
	26.1	1	29.205	29205	NRPS-like	choline	0.45	BGC0002276
	36.1	1	32.625	32625	NRPS	tacrolimus	0.09	BGC0000353
	49.1	6.235	82.487	76253	Hybrid NRPS-T1PKS	burnettiene	0.70	BGC0002139
	59.1	38.769	76.811	38043	NRPS-like	orsellinic acid	0.11	BGC0002212
	62.1	1	75.766	75766	NRPS	asperphenamate	0.35	BGC0001517
	67.1	1	17.96	17960	Indole	haloduracin	0.13	BGC0000517
	128.1	1	30.238	30238	NRPS-like	aspulvinone E	0.33	BGC0002348
	147.1	1	16.244	16244	Terpene	Carotenoid	0.32	BGC0000647
	166.1	8.917	50.232	41316	NRPS-like	fosfonochlorin	0.29	BGC0002670
	213.1	1	43.59	43590	Hybrid NRPS-T1PKS	depudecin	0.52	BGC0000046
	220.1	1	34.909	34909	NRPS	tenuazonic acid	0.19	BGC0002158
	284.1	1	33.725	33725	NRPS	surfactin	0.06	BGC0000433
	301.1	9.196	33.476	24281	betalactone	corynecin	0.17	BGC0002284
	335.1	5,760	29.895	24136	NRPS	kolossin	0.20	BGC0001641
	361.1	1	26.852	26852	NRPS-like	nidulanin A	0.17	BGC0001699
	525.1	1	12.293	12293	Terpene	fumihopaside A	0.18	BGC0002173
	592.1	1	8.685	8685	Terpene	/	/	/
	633.1	1	6.64	6640	T1PKS	1,3,6,8-tetrahydroxynaphthalene	0.20	BGC0001258
Reference genomes
Reference genome	Region	Start position	End position	Total lenght (nt)	AntiSMASH class	Associated product	Score	Most similar cluster
Reference genome Rhodosporidiobolus colostri GCA_048544765.1	1.1	2062474	2092782	30309	Terpene	/	/	/
	14.1	219607	241429	21823	Terpene	Carotenoid	00:32:00	BGC0000647
	17.1	179102	223273	44172	NRPS-like	/	/	/
	23.1	85035	130909	45875	NRPS	AM-toxin	0.24	BGC0001261
	25.1	115168	160137	44970	NRPS-like	livipeptin	0.20	BGC0001168
Reference genome Cytobacillus oceanisediminis GCA_007830235.1	1.1	149193	181292	32100	NI-siderophore	vibrioferrin	0.36	BGC0000946
	2.1	441546	470699	29154	RiPP	micrococcin P1	0.51	BGC0000607
	3.1	262824	303909	41086	T3PKS	alkylresorcinol	0.34	BGC0000282
Reference genome Micrococcus yunnanensis GCA_014138885.1	1.1	6488	33449	26962	betalactone	deoxyhangtaimycin	0.24	BGC0002657
	1.2	378385	408220	29836	NI-siderophore	desferrioxamine	0.50	BGC0001478
	1.3	927839	948171	20333	RRE-containing	/	/	/
	1.4	1228276	1238647	10372	ectoine	mid-chain acyl sugars	00:31:00	BGC0002405
	1.5	1682405	1703301	20897	terpene	carotenoid	00:35:00	BGC0000644
	1.6	2366473	2400480	34008	NAPAA	ε-Poly-L-lysine	00:38:00	BGC0002174
Reference genome Guptibacillus algicola GCA_020171805.1	1.1	148816	189901	41086	T3PKS	alkylresorcinol	00:35:00	BGC0000282
	1.2	768490	790310	21821	terpene	fumihopaside	00:23:00	BGC0002173
	1.3	982020	1011346	29327	betalactone	fosfomycin	00:24:00	BGC0001859
	1.4	1339378	1362461	23084	lanthipeptide-class-ii	thatisin	00:33:00	BGC0002630
	3.1	231478	253551	22074	opine-like-metallophore	pseudopaline	00:27:00	BGC0002489
	3.2	1065073	1085909	20837	terpene	carotenoid	00:41:00	BGC0000645
	4.1	103551	135482	31932	NI-siderophore	vibrioferrin	00:36:00	BGC0002527
Reference genome Paracoccus marcusii GCA_019141545.1	1.1	987344	1024603	37260	ectoine	ectoine	0.91	BGC0000860
	1.2	1562480	1588909	26430	betalactone	corynecin	00:22:00	BGC0002284
	1.3	2115040	2138613	23574	terpene	carotenoid	0.85	BGC0000635
	1.4	2155671	2196729	41059	T3PKS	alkylresorcinol	0.34	BGC0000282
	1.5	2418208	2438798	20591	hserlactone	carnocyclin	0.18	BGC0000487
	1.6	3043178	3065353	22176	redox-cofactor	aborycin	0.32	BGC0002285
	3.1	33127	54368	21242	RRE-containing	capsular polysaccharide	0.20	BGC0000756
	3.2	96683	176666	79984	hybrid NRPS-T1PKS	pyreudione	0.81	BGC0002075
	3.3	176671	187516	10846	RiPP-like	pseudopyronine	0.12	BGC0001285
Reference genome Planococcus glaciei GCA_013368775.1	1.1	983874	1004707	20834	terpene	carotenoid	0.52	BGC0000645
	1.2	1846364	1887434	41071	T3PKS	alkylresorcinol	0.29	BGC0000282
	1.3	1997845	2018675	20831	terpene	(2R,3S,4S)-5-fluoro-2,3,4-trihydroxypentanoic acid	0.33	BGC0001928
	1.4	2299146	2320003	20858	terpene	carotenoid	0.33	BGC0000647
Reference genome Cladosporium allicinum GCA_052576325.1	1.1	170074	217846	47773	T1PKS	pyranonigrin E	0.30	BGC0001124
	3.1	43367	135562	92196	hybrid NRPS-T1PKS	burnettiene	0.70	BGC0002139
	3.2	172531	216037	43507	NRPS-like	choline	0.26	BGC0002276
	3.3	407530	470754	63225	NRP-metallophore	epichloenin A	0.50	BGC0001250
	3.4	790082	811122	21041	terpene	pimara-8(14),15-diene	0.19	BGC0000673
	4.1	1635789	1656472	20684	indole	fusilassin	0.09	BGC0001889
	5.1	660159	708181	48023	NRPS	polyhydroxyalkanoic acids	0.16	BGC0000867
	6.1	127524	170998	43475	NRPS-like	NRP	0.18	BGC0000405
	6.2	370556	431709	61154	fungal-RiPP-like	rishirilide	0.04	BGC0001179
	7.1	2457266	2478838	21573	terpene	squalestatin	0.43	BGC0001839
	8.1	915641	960902	45262	NRPS-like	asperipin	0.16	BGC0001306
	9.1	967902	1001960	34059	NAPAA	ε-Poly-L-lysine	0.17	BGC0002174
	10.1	501629	545240	43612	NRPS	tenuazonic acid	0.19	BGC0002158
	11.1	689378	807218	117841	NRPS	Cyclic tetrapeptide	0.29	BGC0000357
	11.2	913460	957357	43898	NRPS-like	choline	0.45	BGC0002276
	12.1	901952	924402	22451	terpene	pimara-8(14),15-diene	0.16	BGC0000673
	12.2	934491	978663	44173	NRPS-like	aphidicolin	0.18	BGC0000676
	12.3	1293925	1340351	46427	NRPS	ferrichrome	0.42	BGC0000900
	12.4	1733338	1759451	26114	betalactone	arabactin	0.14	BGC0002493
	12.5	2171939	2216357	44419	NRPS	tenuazonic acid	0.18	BGC0002158
	12.6	3207744	3250913	43170	NRPS	ferrichrome	0.22	BGC0000900
	12.7	4072151	4160276	88126	NRPS-like	serinocyclin	0.38	BGC0001240
	13.1	469807	513180	43374	NRPS-like	/	/	/
	13.2	1232295	1254938	22644	terpene	fumihopaside	0.38	BGC0002173
	14.1	311803	333912	22110	terpene	carotenoid	0.32	BGC0000647
	14.2	412834	455490	42657	NRPS	/	/	/
	15.1	1164813	1211337	46525	T1PKS	1,3,6,8-tetrahydroxynaphthalene	0.38	BGC0001258
	16.1	180420	223633	43214	NRPS-like	bassianolide	0.20	BGC0000312
	16.2	275233	318990	43758	NRPS-like	oxyjavanicin	0.13	BGC0001242

## Sheet: Table S3
Supplementary Table 3 - Carbohydrate utilization profile of the selected strains. Carbohydrate metabolism was assessed using API 50 CH miniaturized biochemical tests. In each row, colored squares represent metabolization of the respective substrate by the selected strains.
Strains	0	1	2	3	4	5	6	7	8	9	10	11	12	13	14	15	16	17	18	19	20	21	22	23	24	25	26	27	28	29	30	31	32	33	34	35	36	37	38	39	40	41	42	43	44	45	46	47	48
R. colostri
C. oceanisediminis
M. yunnanensis
A. algicola
P. marcusii
P. glaciei (strain 1)
Cladosporium sp. (strain 1)
Carbon sources		Glycerol	Erythritol	D-Arabinose	L-Arabinose	D-Ribose	D-Xylose	L-Xylose	D-Adonitol	Methyl-ß-D-xylopyranoside	D-Galactose	D-Glucose	D-Fructose	D-Mannose	L-Sorbose	L-Rhamnose	Dulcitol	Inositol	D-Mannitol	D-Sorbitol	Methyl-α-D-mannopyranoside	Methyl-α-D-glucopyranoside	N-Acetylglucosamine	Amygdalin	Arbutin	Esculin Ferric citrate	Salicin	D-Cellobiose	D-Maltose	D-Lactose (bovine origin)	D-Melibiose	D-Saccharose (sucrose)	D-Trehalose	Inulin	D-Melezitose	D-Raffinose	Starch (amidon)	Glycogen	Xylitol	Gentiobiose	D-Turanose	D-Lyxose	D-Tagatose	D-Fucose	L-Fucose	D-Arabitol	L-Arabito	Potassium gluconate	Potassium 2-ketogluconate
[truncated: 1 more columns]
